# Supplementary material for: Differences in Genetic Diversity of Mammalian Tick-Borne Flaviviruses
Source: Viruses. 2023 Jan 19;15(2):281. doi: 10.3390/v15020281 (PMC9959157; doi:10.3390/v15020281)
Supplement: Supplementary file 1 [file viruses-15-00281-s001.zip]

Archive with 1 entries (1 files):
- viruses-1972191-supplementary.pdf
